# Supplementary material for: Characteristics and Outcomes of Acute Leukemias in Adolescents and Young Adults with Down Syndrome: A Single-Center Experience
Source: Hematol Rep. 2025 Dec 18;17(6):70. doi: 10.3390/hematolrep17060070 (PMC12733178; doi:10.3390/hematolrep17060070)
Supplement: Supplementary file 1 [file hematolrep-17-00070-s001.zip]

Archive with 2 entries (2 files):
- hematolrep-3920365-supplementary_17.11.pdf
- hematolrep-3920365-to_supplementaryFig1.pdf
